# Supplementary material for: teemi: An open-source literate programming approach for iterative design-build-test-learn cycles in bioengineering
Source: PLoS Comput Biol. 2024 Mar 8;20(3):e1011929. doi: 10.1371/journal.pcbi.1011929 (PMC10954146; doi:10.1371/journal.pcbi.1011929)
Supplement: S1 Table — (XLSX) [file pcbi.1011929.s005.xlsx]

## Sheet: Sheet1
Minimal Dependencies	Test Dependencies	Extra dependencies
pydna>=4.0.7	pytest==7.1.2	intermine==1.12.0
pandas>=1.3.0	pylint==2.13.9	dnachisel==3.2.8
benchlingapi>=2.1.12	black==22.3.0
numpy>=1.21.0	pytest-cov==3.0.0
biopython>=1.79
python-dotenv>=0.20.0
openpyxl>=3.0.9
wheel>=0.37.1
nbsphinx==0.8.9
