# Supplementary material for: teemi: An open-source literate programming approach for iterative design-build-test-learn cycles in bioengineering
Source: PLoS Comput Biol. 2024 Mar 8;20(3):e1011929. doi: 10.1371/journal.pcbi.1011929 (PMC10954146; doi:10.1371/journal.pcbi.1011929)
Supplement: S2 Table — (XLSX) [file pcbi.1011929.s006.xlsx]

## Sheet: Sheet1
Line_name	names	Amt_uM_Loganin	Amt_uM_Secologanin	Amt_uM_Tryptamine	Amt_uM_Strictosidine	normalized_strictosidine(%)
yp50_D03	SmusG8H-pENO2-pTPI1-AraCPR	26.2358	0	2021.75	85.2101	245.034
yp50_G03	RsepG8H-pENO2-pTPI1-RseCPR	8.63228	0	1476.11	54.3625	156.327
yp50_E05	SmusG8H-pCYC1-pTPI1-CacCPR	8.00968	0	1731.47	50.1942	144.341
yp51_A02	OeuG8H-pENO2-pTPI1-CroCPR	5.08658	0	1798.56	46.4433	135.693
yp50_A09	VminG8H-pENO2-pTPI1-AraCPR	5.63165	0	1991.12	46.7101	134.322
yp49_F04	CroG8H-pENO2-pTPI1-AanCPR	3.81055	0	620.004	38.7381	131.812
yp50_D07	SmusG8H-pENO2-pCCW12-RseCPR	6.84239	0	925.366	43.0894	123.91
yp51_A01	OeuG8H-pENO2-pCCW12-CroCPR	4.37553	0	2007.34	41.8285	122.21
yp50_F10	RsepG8H-pENO2-pCCW12-CloCPR	4.21213	0	983.417	34.9382	100.47
yp50_D05	SmusG8H-pENO2-pURE2-CloCPR	9.94162	0	927.332	28.8571	82.9828
yp50_A08	VminG8H-pENO2-pCCW12-AraCPR	2.63395	0	1294.48	28.6841	82.4854
yp49_F05	CroG8H-pENO2-pTPI1-AanCPR	3.55016	0	487.107	23.042	78.4037
yp50_G01	RsepG8H-pCYC1-pCCW12-RseCPR	2.70853	0	1881.51	26.4869	76.1669
yp50_E07	SmusG8H-pCYC1-pTPI1-OeuCPR	6.63256	0	1840.69	26.3012	75.633
yp50_E08	SmusG8H-pCYC1-pCCW12-OeuCPR	4.43889	0	1054.47	25.1907	72.4394
yp50_E06	SmusG8H-pENO2-pURE2-CacCPR	4.39384	0	972.247	22.4156	64.4592
yp50_C03	VminG8H-pENO2-pTPI1-OeuCPR	2.27711	0	904.272	19.8402	57.0533
yp50_G10	RsepG8H-pENO2-pURE2-CacCPR	2.91745	0	916.207	19.2115	55.2454
yp49_G11	CroG8H-pCYC1-pTPI1-CacCPR	0	0	754.672	15.2496	51.8888
yp49_C09	OpumG8H-pENO2-pCCW12-CroCPR	0	0	641.145	11.2805	38.3833
yp50_B03	VminG8H-pCYC1-pCCW12-RseCPR	0	0	1716.72	12.8353	36.9097
yp51_A06	OeuG8H-pCYC1-pCCW12-AanCPR	0	0	2399.99	12.4343	36.3294
yp49_C11	OpumG8H-pENO2-pCCW12-AanCPR	1.28929	0	617.797	10.2706	34.9473
yp50_C08	SmusG8H-pRPL15B-pTPI1-CroCPR	0	0	1546.68	11.9226	34.2851
yp50_D04	SmusG8H-pRPL15B-pTPI1-CloCPR	0	0	1239.81	11.108	31.9427
yp50_D08	SmusG8H-pRPL15B-pTPI1-RseCPR	0	0	949.558	10.6789	30.7087
yp49_F03	CroG8H-pCYC1-pTPI1-CroCPR	1.11887	0	500.681	8.01431	27.2698
yp49_F01	CroG8H-pPCK1-pTPI1-CroCPR	1.35041	0	621.346	7.36514	25.0609
yp50_C07	SmusG8H-pRPL15B-pTPI1-CroCPR	0	0	867.627	7.83134	22.5202
yp49_F08	CroG8H-pCYC1-pURE2-AraCPR	1.25364	0	882.898	5.7396	19.5298
yp50_B02	VminG8H-pENO2-pURE2-RseCPR	0	0	1842.54	6.23032	17.9162
yp50_D02	SmusG8H-pRPL15B-pCCW12-AraCPR	0	0	1758.6	6.16576	17.7305
yp50_D06	SmusG8H-pENO2-pURE2-CloCPR	0	0	1438.1	5.94072	17.0834
yp51_C06	OeuG8H-pENO2-pCCW12-CpoCPR	0	0	2615.6	4.7941	14.0069
yp50_D01	SmusG8H-pRPL15B-pCCW12-AraCPR	0	0	1473.27	4.68376	13.4688
yp51_A08	OeuG8H-pCYC1-pTPI1-AraCPR	0	0	1591.88	4.60519	13.455
yp50_F05	RsepG8H-pCYC1-pURE2-AanCPR	0	0	868.414	4.65678	13.3912
yp50_C12	SmusG8H-pRPL15B-pCCW12-AanCPR	0	0	925.469	4.08464	11.746
yp50_A02	VminG8H-pRPL15B-pTPI1-CroCPR	0	0	1573.65	3.22991	9.28809
yp50_A07	VminG8H-pRPL15B-pTPI1-AraCPR	0	0	1693.1	3.17191	9.12129
yp50_F04	RsepG8H-pCYC1-pURE2-AanCPR	0	0	962.421	3.04783	8.76447
yp51_B11	OeuG8H-pPCK1-pURE2-CacCPR	0	0	2237.83	2.35094	6.86873
yp49_E10	OpumG8H-pENO2-pTPI1-CpoCPR	0	0	765.54	2.01425	6.85378
yp51_E07	CcalG8H-pCYC1-pURE2-OeuCPR	0	0	2569.23	2.23594	6.53276
yp49_E04	OpumG8H-pCYC1-pTPI1-CacCPR	0	0	547.528	1.88654	6.4192
yp50_B11	VminG8H-pCYC1-pURE2-CacCPR	0	0	1178.49	2.03682	5.85717
yp50_H01	RsepG8H-pRPL15B-pCCW12-OeuCPR	0	0	1135.51	1.65454	4.75787
yp49_F12	CroG8H-pCYC1-pURE2-CloCPR	0	0	790.947	1.32587	4.51145
yp50_F07	RsepG8H-pRPL15B-pCCW12-AraCPR	0	0	1310.34	1.54799	4.45146
yp49_G01	CroG8H-pENO2-pMLS1-RseCPR	0	0	722.118	1.1124	3.78511
yp50_G11	RsepG8H-pRPL15B-pURE2-CacCPR	0	0	2163.8	1.24753	3.58745
yp50_C10	SmusG8H-pPCK1-pCCW12-AanCPR	0	0	1299.06	1.22674	3.52768
yp51_C09	CcalG8H-pENO2-pTPI1-CroCPR	0	0	955.883	1.19836	3.50125
yp51_A07	OeuG8H-pCYC1-pURE2-AraCPR	0	0	1605.33	1.19072	3.47893
yp51_A05	OeuG8H-pRPL15B-pTPI1-AanCPR	0	0	1274.66	1.17434	3.43108
yp50_B10	VminG8H-pRPL15B-pURE2-CacCPR	0	0	1994.06	1.18809	3.41654
yp50_A12	VminG8H-pRPL15B-pCCW12-CloCPR	0	0	987.003	1.11555	3.20794
yp50_G04	RsepG8H-pENO2-pTPI1-AhuCPR	0	0	1394.2	1.07081	3.07927
yp50_C02	VminG8H-pRPL15B-pCCW12-OeuCPR	0	0	877.936	0.947958	2.72599
yp51_D06	CcalG8H-pRPL15B-pCCW12-CloCPR	0	0	1112.25	0.880562	2.57274
yp49_G12	CroG8H-pCYC1-pMLS1-CacCPR	0	0	681.696	0.715858	2.43581
yp49_F09	CroG8H-pPCK1-pTPI1-AraCPR	0	0	569.506	0.709601	2.41452
yp50_H06	RsepG8H-pCYC1-pTPI1-CpoCPR	0	0	1544.59	0.808005	2.32354
yp51_B01	OeuG8H-pRPL15B-pMLS1-RseCPR	0	0	983.277	0.748062	2.18561
yp51_A04	OeuG8H-pPCK1-pCCW12-AanCPR	0	0	1314.19	0.686727	2.00641
yp50_A05	VminG8H-pRPL15B-pTPI1-AanCPR	0	0	1076.92	0.634959	1.82592
yp49_F11	CroG8H-pRPL15B-pMLS1-CloCPR	0	0	937.799	0.474309	1.6139
yp51_C01	OeuG8H-pRPL15B-pTPI1-OeuCPR	0	0	1078.35	0.443189	1.29487
yp49_D07	OpumG8H-pENO2-pMLS1-RseCPR	0	0	962.738	0.346186	1.17795
yp50_G09	RsepG8H-pENO2-pURE2-AniCPR	0	0	894.972	0.374556	1.07709
yp50_A03	VminG8H-pRPL15B-pURE2-CroCPR	0	0	1939.7	0.374049	1.07563
yp49_A06	CacuG8H-pENO2-pTPI1-AanCPR	0	0	1061.01	0.315968	1.07512
yp49_D02	OpumG8H-pRPL15B-pCCW12-AraCPR	0	0	761.019	0.291422	0.991606
yp50_F01	RsepG8H-pPCK1-pCCW12-CroCPR	0	0	1073.7	0.32404	0.931825
yp49_A07	CacuG8H-pCYC1-pCCW12-AraCPR	0	0	756.566	0.273532	0.930732
yp49_A01	CacuG8H-pENO2-pCCW12-CroCPR	0	0	916.817	0.271199	0.922793
yp49_D05	OpumG8H-pRPL15B-pCCW12-CloCPR	0	0	498.852	0.271037	0.922241
yp49_E11	OpumG8H-pENO2-pMLS1-CpoCPR	0	0	883.371	0.270061	0.918919
yp49_B12	CacuG8H-pENO2-pTPI1-CacCPR	0	0	1128.98	0.263737	0.897403
yp49_F07	CroG8H-pPCK1-pURE2-AraCPR	0	0	669.111	0.256488	0.872738
yp49_C10	OpumG8H-pRPL15B-pCCW12-AanCPR	0	0	727.252	0.25047	0.85226
yp49_E09	OpumG8H-pRPL15B-pURE2-OeuCPR	0	0	1088.08	0.227094	0.772718
yp49_G05	CroG8H-pRPL15B-pURE2-AhuCPR	0	0	772.039	0.209972	0.71446
yp51_B03	OeuG8H-pRPL15B-pCCW12-RseCPR	0	0	1016.54	0.243293	0.71083
yp51_E08	CcalG8H-pRPL15B-pCCW12-OeuCPR	0	0	994.308	0.219881	0.642425
yp50_C01	VminG8H-pRPL15B-pMLS1-OeuCPR	0	0	899.873	0.216512	0.622613
yp51_D12	CcalG8H-pENO2-pMLS1-AhuCPR	0	0	1711.36	0.202343	0.591185
yp49_F02	CroG8H-pRPL15B-pCCW12-CroCPR	0	0	552.434	0.152172	0.517787
yp49_C01	CacuG8H-pENO2-pCCW12-OeuCPR	0	0	853.18	0.149626	0.509123
yp51_E12	CcalG8H-pCYC1-pTPI1-CpoCPR	0	0	1103.39	0.153556	0.448644
yp49_H01	CroG8H-pPCK1-pURE2-OeuCPR	0	0	706.527	0.128271	0.436462
yp49_C03	CacuG8H-pPCK1-pTPI1-OeuCPR	0	0	950.94	0.125184	0.425957
yp50_G05	RsepG8H-pCYC1-pMLS1-AhuCPR	0	0	859.114	0.146245	0.420548
yp49_E01	OpumG8H-pCYC1-pCCW12-AniCPR	0	0	766.626	0.0962455	0.327489
yp49_G09	CroG8H-pRPL15B-pTPI1-AniCPR	0	0	524.958	0.0912113	0.310359
yp50_A10	VminG8H-pRPL15B-pURE2-CloCPR	0	0	1389.88	0.101052	0.290589
yp49_F10	CroG8H-pPCK1-pTPI1-CloCPR	0	0	463.26	0.0771717	0.262588
yp49_B11	CacuG8H-pCYC1-pURE2-CacCPR	0	0	1223.61	0.0769851	0.261953
yp49_A02	CacuG8H-pPCK1-pURE2-CroCPR	0	0	1003.26	0.0751117	0.255578
yp49_B02	CacuG8H-pENO2-pURE2-RseCPR	0	0	1336.27	0.0713497	0.242777
yp49_A08	CacuG8H-pCYC1-pURE2-AraCPR	0	0	631.271	0.0623669	0.212212
yp49_F06	CroG8H-pPCK1-pMLS1-AanCPR	0	0	885.167	0.0600694	0.204394
yp49_A04	CacuG8H-pPCK1-pURE2-AanCPR	0	0	848.287	0.0565147	0.192299
yp49_D09	OpumG8H-pPCK1-pURE2-RseCPR	0	0	681.464	0.0528545	0.179845
yp49_D01	OpumG8H-pRPL15B-pMLS1-AraCPR	0	0	746.481	0.0490416	0.166871
yp49_C04	CacuG8H-pCYC1-pCCW12-CpoCPR	0	0	1195.34	0.0474301	0.161388
yp49_C02	CacuG8H-pPCK1-pURE2-OeuCPR	0	0	937.51	0.0473905	0.161253
yp51_E04	CcalG8H-pCYC1-pMLS1-CacCPR	0	0	946.115	0.0531334	0.15524
yp51_D05	CcalG8H-pPCK1-pURE2-CloCPR	0	0	2132.58	0	0
yp51_E05	CcalG8H-pPCK1-pTPI1-CacCPR	0	0	1098.07	0	0
yp49_B03	CacuG8H-pCYC1-pURE2-RseCPR	0	0	920.595	0	0
yp51_D11	CcalG8H-pRPL15B-pMLS1-AhuCPR	0	0	1133.41	0	0
yp51_C05	OeuG8H-pCYC1-pURE2-CpoCPR	0	0	1175.47	0	0
yp51_B05	OeuG8H-pCYC1-pMLS1-AhuCPR	0	0	1089.84	0	0
yp51_C04	OeuG8H-pRPL15B-pURE2-CpoCPR	0	0	2771.93	0	0
yp49_E03	OpumG8H-pRPL15B-pMLS1-AniCPR	0	0	715.084	0	0
yp51_B06	OeuG8H-pCYC1-pURE2-AhuCPR	0	0	968.914	0	0
yp51_D07	CcalG8H-pRPL15B-pURE2-RseCPR	0	0	2273.4	0	0
yp50_E02	SmusG8H-pRPL15B-pCCW12-AniCPR	0	0	1909.72	0	0
yp51_C07	CcalG8H-pCYC1-pMLS1-CroCPR	0	0	1062.86	0	0
yp51_C12	CcalG8H-pPCK1-pMLS1-AanCPR	0	0	1130.6	0	0
yp51_C11	CcalG8H-pRPL15B-pMLS1-AanCPR	0	0	1604.16	0	0
yp51_D08	CcalG8H-pENO2-pMLS1-RseCPR	0	0	1081.67	0	0
yp51_A03	OeuG8H-pRPL15B-pMLS1-CroCPR	0	0	1010.43	0	0
yp51_D09	CcalG8H-pRPL15B-pMLS1-RseCPR	0	0	1174.81	0	0
yp51_A10	OeuG8H-pRPL15B-pURE2-CloCPR	0	0	2106.86	0	0
yp51_A12	OeuG8H-pRPL15B-pMLS1-CloCPR	0	0	1804.61	0	0
yp51_C10	CcalG8H-pPCK1-pURE2-AanCPR	0	0	2157.67	0	0
yp51_D10	CcalG8H-pRPL15B-pCCW12-AhuCPR	0	0	2235.72	0	0
yp51_E11	CcalG8H-pPCK1-pMLS1-CpoCPR	0	0	1567.4	0	0
yp50_A04	VminG8H-pPCK1-pMLS1-AanCPR	0	0	1208.29	0	0
yp50_F12	RsepG8H-pRPL15B-pMLS1-CloCPR	0	0	1683.89	0	0
yp51_E02	CcalG8H-pCYC1-pURE2-AniCPR	0	0	1208.85	0	0
yp50_G06	RsepG8H-pRPL15B-pTPI1-AhuCPR	0	0	851.79	0	0
yp50_E03	SmusG8H-pRPL15B-pMLS1-AniCPR	0	0	1938.5	0	0
yp49_E07	OpumG8H-pPCK1-pMLS1-OeuCPR	0	0	1067.3	0	0
yp50_B08	VminG8H-pRPL15B-pCCW12-AniCPR	0	0	1305.1	0	0
yp50_G07	RsepG8H-pCYC1-pCCW12-AniCPR	0	0	831.489	0	0
yp49_A09	CacuG8H-pPCK1-pMLS1-AraCPR	0	0	691.261	0	0
yp50_B07	VminG8H-pPCK1-pURE2-AniCPR	0	0	1180.83	0	0
yp50_F06	RsepG8H-pPCK1-pURE2-AanCPR	0	0	1417.72	0	0
yp50_F08	RsepG8H-pRPL15B-pMLS1-AraCPR	0	0	1380.35	0	0
yp49_B10	CacuG8H-pCYC1-pURE2-CacCPR	0	0	681.355	0	0
yp50_B06	VminG8H-pPCK1-pURE2-AhuCPR	0	0	1728.4	0	0
yp49_G10	CroG8H-pPCK1-pMLS1-CacCPR	0	0	715.107	0	0
yp50_B05	VminG8H-pCYC1-pURE2-AhuCPR	0	0	1482.31	0	0
yp50_E04	SmusG8H-pPCK1-pMLS1-CacCPR	0	0	1090.8	0	0
yp50_C04	VminG8H-pRPL15B-pCCW12-CpoCPR	0	0	846.194	0	0
yp49_D12	OpumG8H-pRPL15B-pTPI1-AhuCPR	0	0	619.353	0	0
yp49_E12	OpumG8H-pPCK1-pURE2-CpoCPR	0	0	568.425	0	0
yp51_D02	CcalG8H-pRPL15B-pMLS1-AraCPR	0	0	1004.38	0	0
yp50_E12	SmusG8H-pRPL15B-pCCW12-CpoCPR	0	0	1742.49	0	0
yp51_C02	OeuG8H-pPCK1-pCCW12-OeuCPR	0	0	1018.29	0	0
yp51_B02	OeuG8H-pPCK1-pMLS1-RseCPR	0	0	1100.54	0	0
yp50_G02	RsepG8H-pPCK1-pURE2-RseCPR	0	0	1160.02	0	0
yp49_B04	CacuG8H-pCYC1-pCCW12-AhuCPR	0	0	841.031	0	0
yp50_G12	RsepG8H-pPCK1-pMLS1-CacCPR	0	0	1645.15	0	0
yp50_B04	VminG8H-pPCK1-pURE2-AhuCPR	0	0	1108.87	0	0
yp50_D12	SmusG8H-pRPL15B-pURE2-AhuCPR	0	0	1579.82	0	0
yp49_B06	CacuG8H-pPCK1-pCCW12-AhuCPR	0	0	731.499	0	0
yp49_D04	OpumG8H-pPCK1-pURE2-CloCPR	0	0	872.775	0	0
yp50_B12	VminG8H-pCYC1-pMLS1-CacCPR	0	0	1233.28	0	0
yp50_E01	SmusG8H-pPCK1-pCCW12-AniCPR	0	0	1322.63	0	0
yp50_D11	SmusG8H-pRPL15B-pURE2-AhuCPR	0	0	1129.83	0	0
yp49_E05	OpumG8H-pPCK1-pMLS1-CacCPR	0	0	728.326	0	0
yp49_H05	CroG8H-pPCK1-pMLS1-CpoCPR	0	0	676.327	0	0
yp49_B05	CacuG8H-pPCK1-pURE2-AhuCPR	0	0	672.271	0	0
