# Supplementary material for: teemi: An open-source literate programming approach for iterative design-build-test-learn cycles in bioengineering
Source: PLoS Comput Biol. 2024 Mar 8;20(3):e1011929. doi: 10.1371/journal.pcbi.1011929 (PMC10954146; doi:10.1371/journal.pcbi.1011929)
Supplement: S3 Table — (XLSX) [file pcbi.1011929.s007.xlsx]

## Sheet: Sheet1
Line_name	names	Amt_uM_Loganin	Amt_uM_Secologanin	Amt_uM_Tryptamine	Amt_uM_Strictosidine	normalized_strictosidine(%)
yp53-D09	SmusG8H-pENO2-pTPI1-RseCPR	7.05498	0	774.965	47.692	169.631
yp53-C06	RsepG8H-pENO2-pTPI1-CloCPR	8.91051	0	942.494	44.8486	159.518
yp53-A07	SmusG8H-pENO2-pTPI1-AanCPR	7.86036	0	820.215	44.7198	159.06
yp53-E02	RsepG8H-pENO2-pTPI1-RseCPR	5.50611	0	924.48	40.8098	145.153
yp53-B02	CroG8H-pENO2-pTPI1-AanCPR	5.13911	0	830.138	40.7619	144.982
yp53-C01	SmusG8H-pCYC1-pCCW12-CloCPR	5.94478	0	1123.44	40.3406	143.484
yp54-B01	CroG8H-pENO2-pTPI1-CroCPR	3.91694	0	968.847	39.0447	138.268
yp53-E05	CroG8H-pENO2-pCCW12-RseCPR	4.06795	0	792.055	37.2966	132.657
yp53-A10	RsepG8H-pENO2-pCCW12-AanCPR	3.39107	0	846.352	36.4698	129.716
yp53-B05	OeuG8H-pENO2-pTPI1-AanCPR	4.69978	0	994.699	35.6935	126.955
yp53-C07	RsepG8H-pENO2-pTPI1-CloCPR	4.95639	0	832.142	35.6044	126.638
yp53-C02	SmusG8H-pCYC1-pTPI1-CloCPR	4.18569	0	979.996	35.069	124.734
yp53-A06	SmusG8H-pCYC1-pCCW12-AanCPR	2.83879	0	783.495	34.2351	121.768
yp54-C10	CroG8H-pENO2-pCCW12-AraCPR	3.58548	0	883.536	32.8506	116.333
yp54-B05	OeuG8H-pENO2-pTPI1-CroCPR	2.94068	0	1026.47	32.7418	115.948
yp54-A12	RsepG8H-pENO2-pCCW12-CroCPR	2.28627	0	828.091	32.4216	114.814
yp54-A11	RsepG8H-pENO2-pCCW12-CroCPR	3.15706	0	899.798	32.4106	114.775
yp54-A09	RsepG8H-pENO2-pTPI1-CroCPR	4.38418	0	901.637	32.3966	114.725
yp54-A05	SmusG8H-pENO2-pTPI1-CroCPR	5.7252	0	866.923	31.9584	113.173
yp53-D10	SmusG8H-pCYC1-pTPI1-RseCPR	5.28006	0	1058.74	30.9489	110.079
yp53-D06	VminG8H-pENO2-pTPI1-RseCPR	4.02323	0	932.883	30.7368	109.325
yp53-E04	RsepG8H-pENO2-pTPI1-RseCPR	2.84797	0	660.871	29.8139	106.042
yp54-D04	OeuG8H-pENO2-pTPI1-AraCPR	1.99976	0	944.278	28.6321	101.394
yp53-D08	VminG8H-pENO2-pCCW12-RseCPR	2.29302	0	933.43	27.7401	98.6663
yp53-E12	OeuG8H-pENO2-pTPI1-RseCPR	3.7219	0	919.904	27.6922	98.4958
yp54-C04	SmusG8H-pENO2-pTPI1-AraCPR	3.45746	0	871.554	26.634	94.3184
yp54-C07	RsepG8H-pENO2-pTPI1-AraCPR	5.60436	0	866.42	26.2824	93.073
yp54-D02	OeuG8H-pENO2-pTPI1-AraCPR	1.77797	0	966.346	26.0606	92.2876
yp53-A08	SmusG8H-pCYC1-pTPI1-AanCPR	2.68384	0	749.824	24.7536	88.044
yp54-A03	VminG8H-pENO2-pTPI1-CroCPR	2.48308	0	947.166	24.8011	87.8274
yp54-A07	SmusG8H-pENO2-pCCW12-CroCPR	7.57725	0	974.62	24.7638	87.6954
yp54-C01	SmusG8H-pCYC1-pTPI1-AraCPR	2.39604	0	842.034	23.6663	83.8088
yp53-A04	VminG8H-pENO2-pCCW12-AanCPR	1.50126	0	823.8	22.5977	80.3759
yp53-B08	OeuG8H-pENO2-pCCW12-AanCPR	1.54796	0	740.141	22.497	80.0175
yp53-B06	OeuG8H-pENO2-pCCW12-AanCPR	0	0	783.94	21.5933	76.8032
yp53-C03	SmusG8H-pCYC1-pTPI1-CloCPR	1.79711	0	767.645	21.1981	75.3974
yp53-D11	SmusG8H-pCYC1-pTPI1-RseCPR	3.50406	0	929.794	21.0724	74.9505
yp54-C12	CroG8H-pCYC1-pCCW12-AraCPR	0	0	972.568	19.3113	68.3866
yp54-B10	VminG8H-pENO2-pCCW12-AraCPR	0.763484	0	814.59	18.6488	66.0406
yp53-B04	CroG8H-pCYC1-pTPI1-AanCPR	1.93818	0	1046.66	18.0792	64.3044
yp54-B08	OeuG8H-pENO2-pTPI1-CroCPR	2.92822	0	982.905	16.0161	56.7174
yp53-E03	RsepG8H-pCYC1-pCCW12-RseCPR	0	0	940.889	15.7595	56.0537
yp53-A12	RsepG8H-pCYC1-pTPI1-AanCPR	2.12857	0	1070.43	15.4454	54.9362
yp54-F05	VminG8H-pENO2-pCCW12-AanCPR	0.994539	0	890.26	15.3971	54.5252
yp53-A09	RsepG8H-pCYC1-pTPI1-AanCPR	1.29481	0	907.536	15.3119	54.4614
yp54-C02	SmusG8H-pENO2-pTPI1-AraCPR	4.25555	0	937.161	15.0438	53.2741
yp53-C08	RsepG8H-pCYC1-pTPI1-CloCPR	1.58372	0	1123.65	14.7433	52.4389
yp53-C09	CroG8H-pCYC1-pTPI1-CloCPR	1.914	0	1050.59	14.6178	51.9927
yp53-E07	CroG8H-pCYC1-pCCW12-RseCPR	0	0	791.026	14.1838	50.449
yp54-B04	CroG8H-pCYC1-pTPI1-CroCPR	0	0	970.314	14.0596	49.7888
yp53-C05	RsepG8H-pCYC1-pCCW12-CloCPR	0	0	1094.25	13.9451	49.5999
yp54-C05	RsepG8H-pCYC1-pTPI1-AraCPR	1.12056	0	1084.16	13.8945	49.204
yp53-B09	VminG8H-pENO2-pTPI1-CloCPR	2.09656	0	983.312	13.8107	49.122
yp53-C10	CroG8H-pCYC1-pTPI1-CloCPR	0	0	975.145	13.4736	47.923
yp54-C09	CroG8H-pCYC1-pTPI1-AraCPR	2.02388	0	859.344	13.1223	46.4695
yp53-A11	RsepG8H-pCYC1-pTPI1-AanCPR	0	0	773.517	11.8834	42.2669
yp53-E01	RsepG8H-pCYC1-pCCW12-RseCPR	0	0	899.555	11.7531	41.8034
yp54-A10	RsepG8H-pCYC1-pTPI1-CroCPR	0	0	926.907	10.7912	38.2145
yp53-D05	VminG8H-pENO2-pCCW12-RseCPR	0	0	875.854	9.27285	32.9818
yp53-A02	VminG8H-pCYC1-pCCW12-AanCPR	0	0	913.371	7.9217	28.176
yp53-B10	VminG8H-pCYC1-pCCW12-CloCPR	0	0	821.103	7.33521	26.0899
yp54-A02	VminG8H-pCYC1-pCCW12-CroCPR	0	0	994.388	6.80803	24.1091
yp54-F06	VminG8H-pCYC1-pCCW12-AanCPR	0	0	834.743	5.87805	20.8158
yp53-B07	OeuG8H-pCYC1-pCCW12-AanCPR	0	0	864.854	5.58394	19.861
yp53-D04	OeuG8H-pCYC1-pCCW12-CloCPR	0	0	889.604	5.32614	18.944
yp53-B12	VminG8H-pCYC1-pTPI1-CloCPR	0	0	968.187	5.24137	18.6426
yp54-C11	CroG8H-pCYC1-pTPI1-AraCPR	0.686359	0	887.323	4.81207	17.0408
yp54-A01	VminG8H-pCYC1-pCCW12-CroCPR	0	0	1058.71	4.71187	16.686
yp54-B09	VminG8H-pCYC1-pTPI1-AraCPR	0	0	848.768	4.70856	16.6743
yp54-A06	SmusG8H-pCYC1-pCCW12-CroCPR	0.768869	0	905.396	4.67974	16.5722
yp54-B07	OeuG8H-pENO2-pTPI1-CroCPR	1.17964	0	793.663	4.60464	16.3063
yp54-A04	VminG8H-pCYC1-pTPI1-CroCPR	0	0	876.739	4.32696	15.323
yp53-B11	VminG8H-pCYC1-pTPI1-CloCPR	0	0	826.927	4.26093	15.1553
yp53-E09	OeuG8H-pCYC1-pTPI1-RseCPR	0	0	1004.35	4.18489	14.8849
yp53-B01	CroG8H-pCYC1-pTPI1-AanCPR	0	0	1087.66	3.90553	13.8912
yp53-E10	OeuG8H-pCYC1-pTPI1-RseCPR	0	0	961.528	3.4922	12.4211
yp53-D01	OeuG8H-pCYC1-pTPI1-CloCPR	0	0	854.103	3.16302	11.2503
yp53-D03	OeuG8H-pCYC1-pTPI1-CloCPR	0	0	806.727	2.72675	9.69852
yp53-A01	VminG8H-pCYC1-pCCW12-AanCPR	0	0	1123.86	2.54682	9.05856
yp54-D01	OeuG8H-pCYC1-pCCW12-AraCPR	0	0	862.247	2.4884	8.81211
yp54-B06	OeuG8H-pENO2-pCCW12-CroCPR	0	0	930.116	2.32776	8.24324
yp54-B11	VminG8H-pCYC1-pTPI1-AraCPR	0	0	796.081	1.79973	6.37335
yp54-E01	RsepG8H-pENO2-pTPI1-AhuCPR	0	0	921.825	1.7842	6.31833
yp54-E06	CroG8H-pENO2-pCCW12-AhuCPR	0	0	959.722	1.70911	6.05242
yp53-F01	VminG8H-pENO2-pCCW12-AniCPR	0	0	1181.43	1.6944	6.02667
yp53-E06	CroG8H-pCYC1-pTPI1-RseCPR	0	0	1005.35	1.61196	5.73343
yp54-E05	CroG8H-pENO2-pCCW12-AhuCPR	0	0	819.688	1.50196	5.31884
yp54-D06	VminG8H-pENO2-pTPI1-AhuCPR	0	0	1183.56	1.44871	5.13027
yp54-E11	OeuG8H-pENO2-pTPI1-AhuCPR	0	0	910.285	1.30786	4.63148
yp53-F10	RsepG8H-pENO2-pTPI1-AniCPR	0	0	1108.33	1.29734	4.61441
yp53-F07	SmusG8H-pENO2-pCCW12-AniCPR	0	0	1069.69	1.11658	3.97145
yp54-D12	SmusG8H-pCYC1-pTPI1-AhuCPR	0	0	922.194	1.04992	3.71805
yp54-E09	OeuG8H-pENO2-pTPI1-AhuCPR	0	0	789.4	0.997638	3.53291
yp54-E08	CroG8H-pCYC1-pTPI1-AhuCPR	0	0	1021.52	0.919758	3.25711
yp54-E10	OeuG8H-pENO2-pCCW12-AhuCPR	0	0	921.472	0.848365	3.00429
yp54-E04	RsepG8H-pCYC1-pCCW12-AhuCPR	0	0	1009.59	0.843157	2.98585
yp54-C06	RsepG8H-pCYC1-pTPI1-AraCPR	0	0	792.619	0.842967	2.98517
yp54-D08	VminG8H-pENO2-pCCW12-AhuCPR	0	0	1129.72	0.813731	2.88164
yp54-F02	OeuG8H-pENO2-pCCW12-AniCPR	0	0	1007.71	0.794647	2.81406
yp54-B12	VminG8H-pCYC1-pTPI1-AraCPR	0	0	891.603	0.759764	2.69053
yp54-E07	CroG8H-pCYC1-pCCW12-AhuCPR	0	0	924.142	0.745225	2.63904
yp54-F03	OeuG8H-pENO2-pCCW12-AniCPR	0	0	1003.73	0.723004	2.56035
yp54-F04	OeuG8H-pENO2-pTPI1-AniCPR	0	0	838.999	0.637066	2.25602
yp53-E08	CroG8H-pCYC1-pCCW12-RseCPR	0	0	774.292	0.529312	1.88266
yp53-F09	RsepG8H-pCYC1-pCCW12-AniCPR	0	0	1054.37	0.516183	1.83596
yp53-E11	OeuG8H-pCYC1-pCCW12-RseCPR	0	0	776.323	0.477411	1.69806
yp54-D05	VminG8H-pENO2-pCCW12-AhuCPR	0	0	975.65	0.422229	1.49523
yp53-B03	CroG8H-pCYC1-pCCW12-AanCPR	0	0	961.075	0.414028	1.47262
yp53-D02	OeuG8H-pCYC1-pCCW12-CloCPR	0	0	1006.7	0.32669	1.16197
yp53-F08	SmusG8H-pCYC1-pCCW12-AniCPR	0	0	952.853	0.272294	0.968497
yp53-G02	CroG8H-pCYC1-pTPI1-AniCPR	0	0	1456.93	0.243715	0.866848
yp53-F05	SmusG8H-pENO2-pCCW12-AniCPR	0	0	708.074	0.202179	0.719111
yp53-F11	RsepG8H-pCYC1-pTPI1-AniCPR	0	0	925.742	0.0936465	0.333082
yp54-B02	CroG8H-pENO2-pTPI1-CroCPR	0	0	770.613	0.0664418	0.235288
yp53-F06	SmusG8H-pCYC1-pTPI1-AniCPR	0	0	818.559	0.0127957	0.0455118
yp54-D11	SmusG8H-pENO2-pTPI1-AhuCPR	0	0	1123.57	0.000369414	0.0013082
yp54-D10	SmusG8H-pCYC1-pTPI1-AhuCPR	0	0	950.941	0	0
yp53-F03	VminG8H-pCYC1-pTPI1-AniCPR	0	0	908.374	0	0
yp53-D12	SmusG8H-pENO2-pTPI1-RseCPR	0	0	823.023	0	0
yp53-F02	VminG8H-pENO2-pCCW12-AniCPR	0	0	552.047	0	0
yp54-F01	OeuG8H-pENO2-pCCW12-AniCPR	0	0	1045.87	0	0
yp53-F04	VminG8H-pCYC1-pCCW12-AniCPR	0	0	897.701	0	0
yp53-G04	CroG8H-pCYC1-pCCW12-AniCPR	0	0	1164.57	0	0
yp54-E12	OeuG8H-pCYC1-pTPI1-AhuCPR	0	0	929.877	0	0
yp53-G03	CroG8H-pCYC1-pCCW12-AniCPR	0	0	1320.74	0	0
yp54-D09	SmusG8H-pCYC1-pTPI1-AhuCPR	0	0	1147.9	0	0
yp53-F12	RsepG8H-pCYC1-pTPI1-AniCPR	0	0	919.928	0	0
yp54-E02	RsepG8H-pCYC1-pTPI1-AhuCPR	1.29869	0	995.709	0	0
yp53-G01	CroG8H-pCYC1-pTPI1-AniCPR	0	0	1236.87	0	0
